# Supplementary material for: Neurometabolic profiles of autism spectrum disorder patients with genetic variants in specific neurotransmission and synaptic genes
Source: Sci Rep. 2025 Oct 17;15:36318. doi: 10.1038/s41598-025-20090-x (PMC12534664; doi:10.1038/s41598-025-20090-x)
Supplement: Supplementary file 1 — Supplementary Material 1 [file 41598_2025_20090_MOESM1_ESM.xlsx]

## Sheet: SupplementaryTable1
Supplementary Table 1. Characterization of predicted damaging variants in NS genes in the cases analysed.
Code	CodeAA	Synaptic gene symbol	Synaptic gene name	Function	Pathway interactions	Key roles in brain	Mutation type	Variant characterization	Allele frequency (gnomAD)	Position	Existing SNV variation	ClinVar report*	Condition	SFARI score of ASD association
ASD19	AA521	VPS18	Vacuolar protein sorting-associated protein 18 homolog	Involved in vesicle mediated protein sorting. Involved in dendrite development of Pukinje cells. Purkinje cells, or Purkinje neurons, are a class of GABAergic inhibitory neurons located in the cerebellum.	GABA	involved in dendrite development of Pukinje cells.	SNV	Missensse, heterozygotic	4.515e-05	15-41193187-A-G	rs201076093	not reported in ClinVar		not in SFARI
ASD41	AA364	ALDH5A1	Succinate-semialdehyde dehydrogenase, mitochondrial	Catalyzes one step in the degradation of the inhibitory neurotransmitter gamma-aminobutyric acid (GABA). Diseases associated with ALDH5A1 include Succinic Semialdehyde Dehydrogenase Deficiency and Gamma-Amino Butyric Acid Metabolism Disorder.	GABA	GABA degradarion	SNV	stop_gained, heterozygotic	3.182e-05	6-24528285-C-T	rs118203983	Pathogenic​	Succinate-semialdehyde dehydrogenase deficiency Succinic semialdehyde dehydrogenase (SSADH) deficiency is characterized by infantile-onset hypotonia, developmental delay, cognitive impairment, expressive language deficit, and mild ataxia. Epilepsy is present in about half of affected individuals and is more common in adults. Hyperkinetic behavior, aggression, self-injurious behaviors, hallucinati…	1S
ASD48	AA518	GAD1	Glutamate decarboxylase 1	The enzyme encoded is responsible for catalyzing the production of gamma-aminobutyric acid from L-glutamic acid.	GABA	GABA production	SNV	Missensse, heterozygotic	7.96e-06	2-171713633-G-A	rs780328766	VUS	Neurodevelopmental disorder with progressive spasticity and brain white matter abnormalities (NEDSWMA) is an autosomal recessive disorder characterized by impaired psychomotor development apparent in infancy. Affected individuals show poor overall growth, progressive microcephaly, and axial hypotonia, with later onset of spasticity. The disorder is progressive. Some patients show normal early dev…	not in SFARI
ASD51	AA481	ALDH9A1	4-trimethylaminobutyraldehyde dehydrogenase	The enzyme catalyzes the dehydrogenation of gamma-aminobutyraldehyde to gamma-aminobutyric acid (GABA).	GABA	GABA production	SNV	Missensse, heterozygotic	3.993e-05	1-165664551-A-G	rs140581841	VUS		not in SFARI
ASD31	AA267	SYNE1	Spectrin Repeat Containing Nuclear Envelope Protein 1	The SYNE1 gene provides instructions for making a protein called Syne-1 that is found in many tissues, but it seems to be especially critical in the brain. The Syne-1 protein plays a role in the maintenance of the part of the brain that coordinates movement (the cerebellum). The Syne-1 protein is active (expressed) in Purkinje cells, which are located in the cerebellum and are involved in chemica…	GABA	important for coordinating movement; expressed in Purkinje cells (cerebellum)	SNV	Missensse, heterozygotic	3.185e-05	6-152532698-C-T	rs776733924	VUS	Emery-Dreifuss muscular dystrophy (EDMD) is a rare, often slowly progressive genetic disorder affecting the muscles of the arms, legs, face, neck, spine and heart. The disorder consists of the clinical triad of weakness and degeneration (atrophy) of certain muscles, joints that are fixed in a flexed or extended position (contractures), and abnormalities affecting the heart (cardiomyopathy). Major…	2
ASD15	AA230	CREBBP	CREB-binding protein	This gene is ubiquitously expressed and is involved in the transcriptional coactivation of many different transcription factors. Play critical roles in embryonic development, growth control, and homeostasis by coupling chromatin remodeling to transcription factor recognition. The protein encoded by this gene has intrinsic histone acetyltransferase activity and also acts as a scaffold to stabilize…	glutamate	involved in the long-term potentiation in the glutamatergic synapse.	SNV	Missensse, heterozygotic	3.976e-06	16-3843551-C-T	rs763070109&COSM5495182	not reported in ClinVar		1S
ASD4	AA512	AKAP9	A-kinase anchor protein 9	Associated with the N-methyl-D-aspartate receptor (NMDA) and is specifically found in the neuromuscular junction as well as in neuronal synapses, suggesting a role in the organization of postsynaptic specializations.	glutamate	involved in the organization of postsynaptic specializations.	SNV	Missensse, heterozygotic	0.000116	7-91630565-T-C	rs147302252	VUS	Long QT syndrome (LQTS) is a condition affecting repolarization (relaxing) of the heart after a heartbeat, giving rise to an abnormally lengthy QT interval. It results in an increased risk of an irregular heartbeat which can result in fainting, drowning, seizures, or sudden death. These episodes can be triggered by exercise or stress. Some rare forms of LQTS are associated with other symptoms and…	2
ASD61	AA378	EPB41L2	Band 4.1-like protein 2	Required for dynein-dynactin complex and NUMA1 recruitment at the mitotic cell cortex during anaphase. In neurons, dynein is responsible for the fast retrograde transport of membrane-bound organelles, such as signaling endosomes, from the axon terminus to the cell body. Signaling endosomes are formed when neurotrophins, which are target-derived growth factors such as NGF and brain-derived neurotr…	glutamate	neuronal survival and axonal plasticity	CNV	Deletion encompassing EPB41L2 (chr6: 131365548-131395373)		6-131365548-131395373		not reported in ClinVar		not in SFARI
ASD9	AA254	RTN3	Reticulon-3	This gene belongs to the reticulon family of highly conserved genes that are preferentially expressed in neuroendocrine tissues. This family of proteins interact with, and modulate the activity of beta-amyloid converting enzyme 1 (BACE1), and the production of amyloid-beta. Among its related pathways are the unblocking of NMDA receptors and glutamate binding.	glutamate	involved with NMDA receptors and glutamate binding	SNV	Missensse, heterozygotic	0.00481	11-63487475-G-C	rs7936660	not reported in ClinVar		not in SFARI
ASD19	AA521	CACNA1C	Voltage-dependent L-type calcium channel subunit alpha-1C	CACNA1C: The CACNA1C gene encodes the 1C subunit of L-type voltage-gated calcium (Ca2+) channels that enable the influx of extracellular Ca2+ upon depolarization. The Ca2+ channels are expressed in excitable cells, including neurons, where they play an essential role during development and in the mature brain.	glutamate	It is present in several pathways: Long-term potentiation; glutamatergic synapse; cholinergic synapse; serotonergic synapse; gabaergic synapse; dopaminergic synapse.	CNV	Deletion encompassing CACNA1C (chr12: 2115897- 2127756)		12-2115897- 2127756		not reported in ClinVar		1S
ASD8	AA271	PANX1	Pannexin-1	The protein encoded by this gene belongs to the innexin family. Innexin family members are the structural components of gap junctions. This protein and pannexin 2 are abundantly expressed in central nerve system (CNS) and are coexpressed in various neuronal populations. Panx1 forms a non-selective channel with high conductance (Bao et al., 2004), through which charged molecules such as ATP have b…	glutamate	important for hippocampal function and synaptic plasticity.	SNV	Missensse, heterozygotic	1.989e-05	11-93886666-T-C	rs369757341	not reported in ClinVar		not in SFARI
ASD15	AA230	CHRND	Acetylcholine receptor subunit delta	CHRND encodes the cholinergic receptor nicotinic delta subunit. The acetylcholine receptor of muscle has 5 subunits of 4 different types: 2 alpha and 1 each of beta, gamma and delta subunits. After acetylcholine binding, the receptor undergoes an extensive conformation change that affects all subunits and leads to opening of an ion-conducting channel across the plasma membrane. Acetylcholine is t…	Acetylcholine	acetylcholine receptor subunit; invopved in neuromuscular junctions	SNV	Missensse, heterozygotic	1.598e-05	2-233396064-G-A	rs373187583	VUS	Lethal multiple pterygium syndrome: characterized by stillbirth or death of an infant shortly after birth. Affected infants usually have underdeveloped lungs, diaphragmatic hernia and abnormalities of the heart, kidneys and brain in addition to webbed skin in multiple areas and contractures.	not in SFARI
		*Clinvar classifies variants as being pathogenic or benign, or variant with uncertain significance (VUS) whenever a variant does not fulfill criteria for pathogenic or benign, or the evidence for benign and pathogenic is conflicting.
		VUS: Variant with Uncertain Significance
